# Supplementary material for: Exploring sphingolipid metabolism-related biomarkers for Parkinson’s disease: a transcriptomic analysis
Source: Front Neurol. 2025 Jun 4;16:1548322. doi: 10.3389/fneur.2025.1548322 (PMC12173885; doi:10.3389/fneur.2025.1548322)
Supplement: Supplementary file 1 [file Data_Sheet_1.CSV]

Table S1 Interacting proteins
node_name	MCC	DMNC	MNC	Degree	EPC	BottleNeck	EcCentricity	Closeness	Radiality	Betweenness	Stress	ClusteringCoefficient
PPT1	0	0	0	0	1	0	0	0	0	0	0	0
SELP	1	0	1	1	1.633	1	0.10714	1.5	0.64286	0	0	0
S1PR1	2	0	1	2	1.869	3	0.21429	2	0.75	2	2	0
LYN	1	0	1	1	1.616	1	0.10714	1.5	0.64286	0	0	0
CTSA	1	0	1	1	3.76	1	0.2381	4.5	1.5873	0	0	0
PSAP	4	0.30898	3	3	5.366	1	0.35714	6	1.98413	4	8	0.66667
GLB1	11	0.32413	5	6	6.034	10	0.35714	7.5	2.22222	38	44	0.33333
HEXB	8	0.37893	4	4	5.482	1	0.2381	6	1.8254	2	4	0.66667
GLA	6	0.46346	3	3	5.148	1	0.2381	5.5	1.74603	0	0	1
ARSB	6	0.46346	3	3	5.181	1	0.2381	5.5	1.74603	0	0	1
SGMS2	6	0.46346	3	3	4.81	1	0.2381	5.33333	1.66667	0	0	1
ASAH1	8	0.46346	3	5	5.743	10	0.35714	7	2.14286	36	42	0.4
SPTLC2	6	0.46346	3	3	4.862	1	0.2381	5.33333	1.66667	0	0	1
ACER3	6	0.46346	3	3	4.734	1	0.2381	5.33333	1.66667	0	0	1
